# Supplementary material for: Estimation of Unreported Novel Coronavirus (SARS-CoV-2) Infections from Reported Deaths: A Susceptible–Exposed–Infectious–Recovered–Dead Model
Source: J Clin Med. 2020 May 5;9(5):1350. doi: 10.3390/jcm9051350 (PMC7291317; doi:10.3390/jcm9051350)
Supplement: Supplementary file 1 [file jcm-09-01350-s001.zip]

Archive with 1 entries (1 files):
- jcm-779604-supplementary.docx
